# Supplementary material for: Urban prevalence and molecular confirmation of Trypanosoma lewisi in wild rats from Surabaya, Indonesia
Source: Int J Parasitol Parasites Wildl. 2026 Jul 20;30:101264. doi: 10.1016/j.ijppaw.2026.101264 (PMC13416456; doi:10.1016/j.ijppaw.2026.101264)
Supplement: Multimedia component 1 [file mmc1.xlsx]

## Sheet: S1
Table S1. Individual morphometric data and Trypanosoma lewisi infection status of wild rats, Surabaya, Indonesia
Sample No.	Collection Date	Sampling Location	Location Type	Sampling Area	Species	Sex	Body Weight (g)	Head-Body Length (cm)	Tail Length (cm)	Tail/HB Ratio	Ear Length (cm)	Hind Foot Length (cm)	T. lewisi Infection
2	10/03/2025	Dupak Bandarejo Traditional Market, Krembangan	Traditional Market	North Surabaya	Rattus norvegicus	Female	377	24	22	0.92	2	4	Negative
3	10/04/2025	Dupak Bandarejo Traditional Market, Krembangan	Traditional Market	North Surabaya	Rattus norvegicus	Male	235	22.5	21.5	0.96	2.5	4.5	Negative
4	10/05/2025	Asemrowo Traditional Market, Asemrowo	Traditional Market	West Surabaya	Rattus norvegicus	Male	65	15	9	0.6	1.8	3.3	Positive
5	10/06/2025	Citraland, Sambikerep	Residential area	West Surabaya	Rattus norvegicus	Male	126	16	10	0.62	1.5	4	Negative
6	11/02/2025	Peneleh, Genteng	Residential area	Central Surabaya	Rattus norvegicus	Female	345	24	20	0.83	2.3	4	Negative
8	11/02/2025	Dupak Bandarejo Traditional Market, Krembangan	Traditional Market	North Surabaya	Rattus norvegicus	Female	430	26.5	19.5	0.74	2	4.5	Negative
9	14/02/2025	Peneleh, Genteng	Residential area	Central Surabaya	Rattus norvegicus	Male	48	13	8.5	0.65	1.5	3	Negative
10	25/02/2025	Beratang Traditional Market, Gubeng	Traditional Market	East Surabaya	Rattus norvegicus	Male	511	25	20.5	0.82	2.3	4.5	Negative
11	25/02/2025	Nginden, Sukolilo	Residential area	East Surabaya	Rattus tanezumi	Male	134	16.5	17.5	1.06	2	3.2	Negative
12	25/02/2025	Semolo, Sukolilo	Residential area	East Surabaya	Rattus tanezumi	Male	47	12.5	11	0.88	1.7	3.2	Negative
13	27/02/2025	Mulyorejo (University Area), Mulyorejo	Residential area	East Surabaya	Rattus tanezumi	Male	84	16	18.5	1.16	2.1	3.5	Negative
14	27/02/2025	Baruk, Rungkut	Residential area	East Surabaya	Rattus norvegicus	Female	244	21	19.5	0.93	2	3.5	Negative
15	27/02/2025	Dukuh Kupang, Dukuh Pakis	Residential area	South Surabaya	Rattus norvegicus	Male	303	22.5	20	0.89	2.3	4.8	Negative
16	28/02/2025	Baruk, Rungkut	Residential area	East Surabaya	Rattus tanezumi	Male	121	16.5	17	1.03	1.8	3.5	Negative
17	28/02/2025	Rungkut, Rungkut	Residential area	East Surabaya	Rattus tanezumi	Male	153	18	20	1.11	2.3	3.5	Negative
18	28/02/2025	Dukuh Kupang, Dukuh Pakis	Residential area	South Surabaya	Rattus norvegicus	Male	279	21	20.5	0.98	2.2	4.5	Positive (GenBank accession number: PZ382750)
19	03/03/2025	Mejoyo, Rungkut	Residential area	East Surabaya	Rattus norvegicus	Male	316	22.5	21.5	0.96	1.9	4.3	Negative
20	03/03/2025	Kedung Asem, Rungkut	Residential area	East Surabaya	Rattus norvegicus	Male	79	14.5	10.8	0.74	1.8	3.5	Negative
21	07/03/2025	Bulak, Bulak	Residential area	North Surabaya	Rattus norvegicus	Male	77	14.5	13.7	0.94	2	3.8	Negative
22	07/03/2025	Bulak, Bulak	Residential area	North Surabaya	Rattus tanezumi	Male	102	16	16	1	2	3.1	Positive
23	10/03/2025	Kedung Baruk, Rungkut	Residential area	East Surabaya	Rattus norvegicus	Male	100	15.5	15	0.97	2	3.8	Negative
24	10/03/2025	Tambak Wedi, Kenjeran	Residential area	North Surabaya	Rattus tanezumi	Male	105	17.5	18.5	1.06	1.9	3	Negative
25	10/03/2025	Tambak Wedi, Kenjeran	Residential area	North Surabaya	Rattus tanezumi	Female	171	19	20	1.05	2.1	3.5	Negative
26	11/03/2025	Tambak Wedi, Kenjeran	Residential area	North Surabaya	Rattus tanezumi	Female	182	20	19.2	0.96	2.4	2.9	Negative
27	12/03/2025	Tambak Wedi, Kenjeran	Residential area	North Surabaya	Rattus norvegicus	Male	111	17	14	0.82	1.8	3.9	Positive ( GenBank accession number: PZ382751)
28	13/03/2025	Tambak Wedi, Kenjeran	Residential area	North Surabaya	Rattus norvegicus	Male	322	24.5	17.5	0.71	2.1	4.2	Negative
29	13/03/2025	Manyar Sabrangan, Mulyorejo	Residential area	East Surabaya	Rattus norvegicus	Male	155	20	15.5	0.78	1.8	3.2	Negative
30	14/03/2025	Tambak Wedi, Kenjeran	Residential area	North Surabaya	Rattus norvegicus	Male	125	17.5	14.5	0.83	2	4	Positive
31	17/03/2025	Tambak Wedi, Kenjeran	Residential area	North Surabaya	Rattus tanezumi	Male	123	18.5	19	1.03	2.2	3.7	Negative
32	17/03/2025	Mulyosari Traditional Market, Mulyorejo	Traditional Market	East Surabaya	Rattus norvegicus	Female	285	22	13.8	0.63	2	3.5	Negative
33	19/03/2025	Mulyosari Traditional Market, Mulyorejo	Traditional Market	East Surabaya	Rattus tanezumi	Female	269	21	21.5	1.02	2.2	3.5	Negative
34	14/04/2025	Tambak Wedi, Kenjeran	Residential area	North Surabaya	Rattus norvegicus	Male	69	14	13	0.93	1.6	4	Positive
35	14/04/2025	Tambak Wedi, Kenjeran	Residential area	North Surabaya	Rattus norvegicus	Female	137	19	14.5	0.76	1.9	3.5	Negative
36	14/04/2025	Tambak Wedi, Kenjeran	Residential area	North Surabaya	Rattus norvegicus	Female	124	18	14	0.78	1.7	3.5	Negative
37	15/04/2025	Tambak Wedi, Kenjeran	Residential area	North Surabaya	Rattus norvegicus	Female	133	18	14	0.78	1.8	4	Positive (GenBank accession number: PZ382750)
38	15/04/2025	Tambak Wedi, Kenjeran	Residential area	North Surabaya	Rattus norvegicus	Male	148	19.5	16.3	0.84	2	4.5	Negative
39	15/04/2025	Tambak Wedi, Kenjeran	Residential area	North Surabaya	Rattus norvegicus	Male	328	23	18.5	0.8	2	3.5	Negative
40	15/04/2025	Tambak Wedi, Kenjeran	Residential area	North Surabaya	Rattus norvegicus	Female	248	24	18	0.75	2	4	Negative
41	16/04/2025	Tambak Wedi, Kenjeran	Residential area	North Surabaya	Rattus norvegicus	Female	138	19	14.2	0.75	1.8	4	Negative
42	16/04/2025	Tambak Wedi, Kenjeran	Residential area	North Surabaya	Rattus norvegicus	Female	204	21.5	17.5	0.81	1.8	4	Negative
43	16/04/2025	Tambak Wedi, Kenjeran	Residential area	North Surabaya	Rattus norvegicus	Male	98	16.5	15.7	0.95	1.9	3.3	Negative
44	21/04/2025	Tambak Wedi, Kenjeran	Residential area	North Surabaya	Rattus norvegicus	Female	147	21	15.5	0.74	1.8	4.2	Negative
45	21/04/2025	Tambak Wedi, Kenjeran	Residential area	North Surabaya	Rattus norvegicus	Male	237	21	16	0.76	1.9	4	Negative
46	21/04/2025	Tambak Wedi, Kenjeran	Residential area	North Surabaya	Rattus norvegicus	Female	201	21	16.7	0.8	1.5	4	Negative
47	21/04/2025	Kedung Asem, Rungkut	Residential area	East Surabaya	Rattus norvegicus	Female	180	21	17	0.81	1.9	4	Negative
48	22/04/2025	Kedung Baruk, Rungkut	Residential area	East Surabaya	Rattus tanezumi	Male	250	19.5	16.5	0.85	1.7	3.7	Negative
49	23/04/2025	Kedung Baruk, Rungkut	Residential area	East Surabaya	Rattus tanezumi	Female	203	19.5	19	0.97	2.2	3.5	Negative
50	25/04/2025	Keputih, Sukolilo	Residential area	East Surabaya	Rattus norvegicus	Male	405	26	19.4	0.75	2.3	4.2	Negative
51	25/04/2025	Pogot, Kenjeran	Residential area	North Surabaya	Rattus norvegicus	Male	83	16	14	0.88	1.7	3.5	Negative
52	28/04/2025	Keputih, Sukolilo	Residential area	East Surabaya	Rattus norvegicus	Female	201	21.5	18	0.84	2	4	Negative
53	28/04/2025	Keputih, Sukolilo	Residential area	East Surabaya	Rattus norvegicus	Female	182	21	18	0.86	2	4	Negative
54	28/04/2025	Keputih, Sukolilo	Residential area	East Surabaya	Rattus tanezumi	Female	56	14.5	13	0.9	2	3	Negative
55	29/04/2025	Pogot, Kenjeran	Residential area	North Surabaya	Rattus norvegicus	Male	82	15.5	12	0.77	1.8	3.7	Negative
56	02/05/2025	Pogot, Kenjeran	Residential area	North Surabaya	Rattus norvegicus	Male	87	16.5	13.5	0.82	1.8	3.8	Negative
57	02/05/2025	Keputih, Sukolilo	Residential area	East Surabaya	Rattus tanezumi	Female	132	18	17.1	0.95	1.7	3.4	Negative
58	02/05/2025	Keputih, Sukolilo	Residential area	East Surabaya	Rattus tanezumi	Female	79	15.5	16.3	1.05	2	3	Negative
59	05/05/2025	Nginden Semolo, Sukolilo	Residential area	East Surabaya	Rattus tanezumi	Female	72	16.5	11.5	0.7	1.7	3	Negative
60	05/05/2025	Dukuh Kupang, Dukuh Pakis	Residential area	South Surabaya	Rattus tanezumi	Female	91	16	15.8	0.99	1.7	3.2	Negative
61	06/05/2025	Mulyorejo, Mulyorejo	Residential area	East Surabaya	Rattus tanezumi	Female	194	20.5	20	0.98	2.2	3.2	Negative
62	07/05/2025	Manyar Sabrangan, Mulyorejo	Residential area	East Surabaya	Rattus tanezumi	Female	193	20	19.5	0.97	1.7	3.4	Negative
63	07/05/2025	Keputih, Sukolilo	Residential area	East Surabaya	Rattus tanezumi	Male	184	19	18.5	0.97	2	3.5	Negative
64	07/05/2025	Keputih, Sukolilo	Residential area	East Surabaya	Rattus tanezumi	Male	133	19	16	0.84	2.1	3.5	Negative
65	08/05/2025	Dukuh Kupang, Dukuh Pakis	Residential area	South Surabaya	Rattus tanezumi	Male	50	14	15	1.07	2	3.2	Negative
66	15/05/2025	Rungkut Traditional Market, Rungkut	Traditional Market	North Surabaya	Rattus norvegicus	Male	50	13	11.7	0.9	1.4	3.6	Negative
67	15/05/2025	Rungkut Traditional Market, Rungkut	Traditional Market	North Surabaya	Rattus norvegicus	Male	82	15	14	0.93	1	3.1	Positive
68	20/05/2025	Dukuh Kupang, Dukuh Pakis	Residential area	South Surabaya	Rattus tanezumi	Female	138	17.5	18.5	1.06	1.9	3.1	Negative
69	20/05/2025	Dukuh Kupang, Dukuh Pakis	Residential area	South Surabaya	Rattus tanezumi	Female	132	18.8	17.9	0.95	2.2	3.3	Negative
70	22/05/2025	Asemrowo Traditional Market, Asemrowo	Traditional Market	West Surabaya	Rattus norvegicus	Male	371	27.5	19.6	0.71	2.1	4.6	Negative
71	2025-05-26	Dukuh Kupang, Dukuh Pakis	Residential area	South Surabaya	Rattus tanezumi	Male	132	19.5	19	0.97	2.4	3.5	Negative
72	26/05/2025	Dukuh Kupang, Dukuh Pakis	Residential area	South Surabaya	Rattus tanezumi	Male	133	19	17.5	0.92	2.5	3.3	Positive (GenBank accession number: PZ382753)
73	27/05/2025	Asemrowo Traditional Market, Asemrowo	Traditional Market	West Surabaya	Rattus norvegicus	Male	453	25.5	18.5	0.73	2.1	4.1	Negative
74	28/05/2025	Asemrowo Traditional Market, Asemrowo	Traditional Market	West Surabaya	Rattus norvegicus	Male	555	27.5	20.2	0.73	2.2	4.6	Negative
75	10/06/2025	Mulyorejo (University Area), Mulyorejo	Residential area	East Surabaya	Rattus tanezumi	Female	162	19.5	23	1.18	2.2	3.6	Negative
76	07/07/2025	Dukuh Kupang, Dukuh Pakis	Residential area	South Surabaya	Rattus tanezumi	Female	204	20	20	1	2	3.3	Negative
77	10/07/2025	Simorukun, Sukomanunggal	Residential area	West Surabaya	Rattus norvegicus	Female	398	25	19.1	0.76	2.2	3.8	Negative
78	22/07/2025	Gundih (Babat St.), Bubutan	Residential area	Central Surabaya	Rattus norvegicus	Male	36	12.3	8.7	0.71	1.5	3	Negative
79	24/07/2025	Turi Traditional Market, Bubutan	Traditional Market	Central Surabaya	Rattus norvegicus	Male	180	21.5	19.4	0.9	2.1	3.8	Negative
80	24/07/2025	Gundih (Babat St.), Bubutan	Residential area	Central Surabaya	Rattus norvegicus	Female	42	11	10.2	0.93	1.7	2.2	Negative
81	29/07/2025	Gundih (Babat St.), Bubutan	Residential area	Central Surabaya	Rattus tanezumi	Male	94	16	18	1.12	1.8	3.2	Positive (GenBank accession number: PZ382754)
82	31/07/2025	Gundih (Semarang St.), Bubutan	Residential area	Central Surabaya	Rattus tanezumi	Male	92	16.5	15	0.91	2	3.5	Negative
83	31/07/2025	Gundih (Semarang St.), Bubutan	Residential area	Central Surabaya	Rattus tanezumi	Male	83	16	18.7	1.17	2	3.5	Negative
84	31/07/2025	Gundih (Semarang St.), Bubutan	Residential area	Central Surabaya	Rattus tanezumi	Female	76	15	16.5	1.1	2	3.2	Negative
85	31/07/2025	Gundih (Semarang St.), Bubutan	Residential area	Central Surabaya	Rattus norvegicus	Male	76	16	15.7	0.98	1.9	3.3	Negative
86	01/08/2025	Gundih (Semarang St.), Bubutan	Residential area	Central Surabaya	Rattus norvegicus	Female	59	14.2	10	0.7	1.6	3.1	Positive (GenBank accession number: PZ382755)
87	01/08/2025	Gundih (Semarang St.), Bubutan	Residential area	Central Surabaya	Rattus norvegicus	Female	58	13.4	10.9	0.81	2	3.3	Negative
88	01/08/2025	Gundih (Semarang St.), Bubutan	Residential area	Central Surabaya	Rattus norvegicus	Female	80	16.5	15	0.91	1.8	3.2	Negative
89	01/08/2025	Gundih (Babat St.), Bubutan	Residential area	Central Surabaya	Rattus tanezumi	Female	197	21	21	1	2.45	3.2	Negative
90	05/08/2025	Gundih (Babat St.), Bubutan	Residential area	Central Surabaya	Rattus tanezumi	Female	221	19	18.9	0.99	2.1	3.1	Negative
91	05/08/2025	Gundih (Babat St.), Bubutan	Residential area	Central Surabaya	Rattus tanezumi	Male	65	14.5	15.7	1.08	2	3.2	Negative
92	05/08/2025	Gundih (Babat St.), Bubutan	Residential area	Central Surabaya	Rattus tanezumi	Male	75	17	17.6	1.04	2	3.2	Positive
93	05/08/2025	Gundih (Semarang St.), Bubutan	Residential area	Central Surabaya	Rattus norvegicus	Male	178	20.5	18.1	0.88	2.2	4	Negative
94	05/08/2025	Gundih (Semarang St.), Bubutan	Residential area	Central Surabaya	Rattus tanezumi	Female	232	21.5	23	1.07	2.9	3.5	Negative
95	06/08/2025	Gundih (Babat St.), Bubutan	Residential area	Central Surabaya	Rattus tanezumi	Male	24	9.7	9.8	1.01	1.7	2.6	Negative
96	06/08/2025	Gundih (Babat St.), Bubutan	Residential area	Central Surabaya	Rattus tanezumi	Female	24	10	9.2	0.92	1.9	2.5	Negative
98	06/08/2025	Gundih (Babat St.), Bubutan	Residential area	Central Surabaya	Rattus tanezumi	Male	39	11.3	11.1	0.98	1.9	2.8	Positive (GenBank accession number: PZ382756)
99	06/08/2025	Gundih (Babat St.), Bubutan	Residential area	Central Surabaya	Rattus tanezumi	Male	170	21	22	1.05	2.3	3.5	Negative
100	14/08/2025	Tambak Mayor, Asemrowo	Residential area	West Surabaya	Rattus tanezumi	Male	105	16.5	18.3	1.11	2.2	3.4	Negative
101	19/08/2025	Simokerto, Sukomanunggal	Residential area	West Surabaya	Rattus tanezumi	Male	112	18.4	16	0.87	2.4	3	Negative
102	19/08/2025	Simokerto, Sukomanunggal	Residential area	West Surabaya	Rattus tanezumi	Male	132	19.8	20.3	1.03	2.3	3.5	Negative
103	19/08/2025	Simokerto, Sukomanunggal	Residential area	West Surabaya	Rattus tanezumi	Female	185	22	19.3	0.88	2.3	3.4	Negative
HB = head-body length; T. lewisi = Trypanosoma lewisi; Tail/HB ratio = tail length divided by head-body length. Infection confirmed by blood smear examination and molecular analysis.

## Sheet: S2
Table S2. Pairwise p-distance (uncorrected) based on ITS1 rDNA ( TRYP1S/TRYP1R). Gaps excluded pairwise.
No.	Sequence	1	2	3	4	5	6	7	8	9	10	11	12	13	14	15	16	17	18	19	20	21	22	23
1	AM901453 Leishmania donovani / Canis familiaris / Morocco	0
2	AB175626 T. kuseli / Pteromys volans / Japan	0.4809	0
3	AB190228 T. otospermophili / Urocitellus columbianus / Japan	0.4695	0.0229	0
4	GU252223 T. blanchardi / Eliomys quercinus / France	0.4847	0.3359	0.3321	0
5	GU252224 T. rabinowitschae / Cricetus cricetus / France	0.4847	0.3321	0.3282	0.0038	0
6	EU599639 T. lewisi / Rattus norvegicus / China	0.4847	0.3206	0.3168	0.1221	0.126	0
7	GU252218 T. lewisi / Rattus rattus / Brazil	0.4847	0.3206	0.3168	0.1221	0.126	0.0076	0
8	DQ345394 T. lewisi / Homo sapiens / Thailand	0.4809	0.3206	0.3168	0.1145	0.1183	0.0763	0.0687	0
9	PZ382756 T. lewisi / Rattus tanezumi / Indonesia	0.4847	0.3282	0.3244	0.0878	0.0916	0.0687	0.0687	0.0534	0
10	PZ382750 T. lewisi / Rattus norvegicus / Indonesia	0.4733	0.3168	0.313	0.0916	0.0954	0.0573	0.0573	0.042	0.0267	0
11	PZ382752 T. lewisi / Rattus norvegicus / Indonesia	0.4695	0.313	0.3092	0.0878	0.0916	0.0534	0.0534	0.0382	0.0153	0.0115	0
12	PZ382751 T. lewisi / Rattus norvegicus / Indonesia	0.4733	0.3168	0.313	0.0916	0.0954	0.0573	0.0573	0.042	0.0191	0.0076	0.0038	0
13	PZ382755 T. lewisi / Rattus norvegicus / Indonesia	0.4733	0.3168	0.313	0.0916	0.0954	0.0573	0.0573	0.042	0.0191	0.0076	0.0038	0	0
14	PZ382754 T. lewisi / Rattus tanezumi / Indonesia	0.4733	0.3168	0.313	0.0916	0.0954	0.0573	0.0573	0.042	0.0191	0.0076	0.0038	0	0	0
15	PZ382753 T. lewisi / Rattus tanezumi / Indonesia	0.4771	0.3206	0.3168	0.0954	0.0992	0.0611	0.0611	0.0458	0.0153	0.0115	0.0076	0.0038	0.0038	0.0038	0
16	OQ726218 T. lewisi / Homo sapiens / India	0.4733	0.3168	0.313	0.0916	0.0954	0.0496	0.042	0.0267	0.0267	0.0153	0.0115	0.0153	0.0153	0.0153	0.0191	0
17	PQ008834 T. lewisi / Unknown / Pakistan	0.4733	0.3168	0.313	0.0916	0.0954	0.0496	0.042	0.0267	0.0267	0.0153	0.0115	0.0153	0.0153	0.0153	0.0191	0	0
18	EU861192 T. lewisi / Rattus norvegicus / China	0.4733	0.3168	0.313	0.0916	0.0954	0.0496	0.042	0.0267	0.0267	0.0153	0.0115	0.0153	0.0153	0.0153	0.0191	0	0	0
19	MK005297 T. lewisi / Rattus norvegicus / Venezuela	0.4733	0.3168	0.313	0.0916	0.0954	0.0496	0.042	0.0267	0.0267	0.0153	0.0115	0.0153	0.0153	0.0153	0.0191	0	0	0	0
20	PX972537 T. lewisi / Unknown / India	0.458	0.3321	0.3282	0.1107	0.1145	0.0878	0.0802	0.0649	0.0649	0.0534	0.0496	0.0534	0.0534	0.0534	0.0573	0.0382	0.0382	0.0382	0.0382	0
21	HQ437158 T. lewisi / Rattus tanezumi / Thailand	0.4618	0.3244	0.3206	0.1031	0.1069	0.0802	0.0725	0.0573	0.0573	0.0458	0.042	0.0458	0.0458	0.0458	0.0496	0.0305	0.0305	0.0305	0.0305	0.0076	0
22	GU252216 T. lewisi / Alouatta fusca / Brazil	0.4656	0.3282	0.3244	0.0954	0.0992	0.0725	0.0649	0.0496	0.0496	0.0382	0.0344	0.0382	0.0382	0.0382	0.042	0.0229	0.0229	0.0229	0.0229	0.0153	0.0076	0
23	FJ011094 T. lewisi / Rattus norvegicus / China	0.4885	0.3511	0.3435	0.1221	0.126	0.084	0.0763	0.0611	0.0611	0.0496	0.0458	0.0496	0.0496	0.0496	0.0534	0.0344	0.0344	0.0344	0.0344	0.0725	0.0649	0.0573	0
	*Accession numbers in bold are data from this study.	p = 0 (identical)	p ≤ 0.01	p ≤ 0.03	p ≤ 0.10	p ≤ 0.20	p > 0.20
